# Supplementary material for: Simultaneous Packaging of Two Different RNA Segments into an Influenza C Virus-like Particle Occurs Inefficiently
Source: Viruses. 2025 Feb 28;17(3):350. doi: 10.3390/v17030350 (PMC11946231; doi:10.3390/v17030350)
Supplement: Supplementary file 1 [file viruses-17-00350-s001.zip]

Archive with 1 entries (1 files):
- viruses-3485697-Figure S1 R.pdf
